# Supplementary material for: Prediction of a Cephalometric Parameter and Skeletal Patterns from Lateral Profile Photographs: A Retrospective Comparative Analysis of Regression Convolutional Neural Networks
Source: J Clin Med. 2024 Oct 23;13(21):6346. doi: 10.3390/jcm13216346 (PMC11546473; doi:10.3390/jcm13216346)
Supplement: Supplementary file 1 [file jcm-13-06346-s001.zip]

Archive with 1 entries (1 files):
- jcm-3271931-supplementary.pdf
